# Supplementary material for: Internal Carotid Artery Injury in Transsphenoidal Surgery: Tenets for Its Avoidance and Refit—A Clinical Study
Source: Brain Sci. 2021 Jan 13;11(1):99. doi: 10.3390/brainsci11010099 (PMC7828598; doi:10.3390/brainsci11010099)
Supplement: Supplementary file 1 [file brainsci-11-00099-s001.zip]

Archive with 2 entries (2 files):
- ICA injury.mp4
- __MACOSX/._ICA injury.mp4
